# Supplementary material for: Development and comparison of evaluation metrics for batch correction reveals performance differences
Source: Bioinform Adv. 2026 May 21;6(1):vbag142. doi: 10.1093/bioadv/vbag142 (PMC13221981; doi:10.1093/bioadv/vbag142)
Supplement: vbag142_Supplementary_Data [file vbag142_supplementary_data.zip]

Archive with 7 entries (7 files):
- Supplementary_figure1.tiff
- Supplementary_figure2.tiff
- Supplementary_figure3.tiff
- Supplementary_figure4.tiff
- Supplementary_figure5.tiff
- Supplementary_figure6[AU].tiff
- Supplementary_text.pdf
